# Supplementary material for: Characterisation of the nicotianamine aminotransferase and deoxymugineic acid synthase genes essential to Strategy II iron uptake in bread wheat (Triticum aestivum L.)
Source: PLoS One. 2017 May 5;12(5):e0177061. doi: 10.1371/journal.pone.0177061 (PMC5419654; doi:10.1371/journal.pone.0177061)
Supplement: S4 Table — (XLSX) [file pone.0177061.s007.xlsx]

## Sheet: Tissue series expression data
Gene	Cylcophilin					Actin					EFA					TaNAAT1-A					TaNAAT1-B					TaNAAT1-D					TaNAAT2-A					TaNAAT2-B					TaNAAT2-D					TaDMAS1-A
Tissue	CT Value	Number copies (µl)	Dilution factor	Total Number copies (µl)	Mean	CT Value	Number copies (µl)	Dilution factor	Total Number copies (µl)	Mean	CT Value	Number copies (µl)	Dilution factor	Total Number copies (µl)	Mean	CT Value	Number copies (µl)	Dilution factor	Total Number copies (µl)	Mean	CT Value	Number copies (µl)	Dilution factor	Total Number copies (µl)	Mean	CT Value	Number copies (µl)	Dilution factor	Total Number copies (µl)	Mean	CT Value	Number copies (µl)	Dilution factor	Total Number copies (µl)	Mean	CT Value	Number copies (µl)	Dilution factor	Total Number copies (µl)	Mean	CT Value	Number copies (µl)	Dilution factor	Total Number copies (µl)	Mean	CT Value	Number copies (µl)	Dilution factor	Total Number copies (µl)
1	19.67	338659	10	3386590		16.98	120806	10	1208060		15.64	1215092	10	12150920		29.284	7.33712	10			30.806	1.53436	10	15.3436				10			24.877	226.846	10	2268.46		25.076	148.349	10	1483.49		25.913	88.2152	10	882.152		21.843	3085.98	10	30859.8
1	20.1	266063	10	2660630		16.99	120555	10	1205550		16.51	682487	10			30.481	3.18937	10	31.8937		29.939	2.86542	10	28.6542		33.901	0.168144	10	1.68144		24.802	239.249	10	2392.49		25.152	140.461	10	1404.61		25.871	90.9821	10	909.821		21.844	3082.5	10	30825
1	20.23	247306	10	2473060	2.84009e+06	16.92	126527	10	1265270	1.22629e+06	15.54	1296099	10	12960990	12555955	30.8	2.55311	10	25.5311	28.7124	31.161	1.18821	10	11.8821	18.6266			10		1.68144	24.878	226.656	10	2266.56	2309.17	25.233	132.544	10	1325.44	1404.51	25.839	93.1426	10	931.426	907.8	22.099	2574.42	10	25744.2
2	21.19	142923	10	1429230		16.66	150867	10	1508670		16.73	586725	10	5867250		26.48	51.7236	10	517.236		24.557	137.989	10	1379.89		26.246	31.1669	10	311.669		23.301	697.198	10	6971.98		24.063	305.691	10	3056.91		25.488	120.435	10			21.992	2777.15	10	27771.5
2	21.52	118181	10	1181810		16.63	153360	10	1533600		16.44	713900	10	7139000		26.179	63.8239	10	638.239		24.918	106.416	10	1064.16		25.873	40.2054	10	402.054		23.33	683.125	10	6831.25		23.88	348.337	10	3483.37		27.576	26.1552	10	261.552		22.069	2629.01	10
2	21.26	136989	10	1369890	1.32698e+06	16.65	151149	10	1511490	1517920	16.39	736983	10	7369830	6.79203e+06	26.214	62.2897	10	622.897	592.791	24.843	112.304	10	1123.04	1189.03	26.332	29.4003	10	294.003	335.909	23.796	489.93	10	4899.3	6234.18	23.91	340.806	10	3408.06	3316.11	26.844	44.6601	10	446.601	354.077	22.51	1924.94	10	19249.4
3	20.36	228864	10	2288640		17.34	94925	10	949250		16.33	765329	10	7653290		28.851	9.9201	10	99.201		24.923	105.991	10	1059.91		26.35	29.0359	10	290.359		24.346	331.184	10	3311.84		24.114	294.733	10	2947.33		25.12	157.569	10	1575.69		22.659	1732.28	10	17322.8
3	20.12	263354	10	2633540		16.41	178033	10	1780330		16.38	742269	10	7422690		28.123	16.4812	10	164.812		25.096	93.6291	10	936.291		26.423	27.6326	10	276.326		24.136	384.409	10	3844.09		24.155	286.261	10	2862.61		25.045	166.528	10	1665.28		22.643	1751.67	10	17516.7
3	20.43	220005	10	2200050	2.37408e+06	16.59	157684	10	1576840	1.43547e+06	16.24	814803	10	8148030	7.74134e+06	28.152	16.1484	10	161.484	141.832	25.169	88.8168	10	888.168	961.457	26.367	28.7038	10	287.038	284.574	24.361	327.592	10	3275.92	3477.29	24.238	269.785	10	2697.85	2835.93	25.068	163.706	10	1637.06	1626.01	22.506	1929.65	10	19296.5
4	18.82	550288	10	5502880		15.9	251601	10	2516010		15.29	1528318	10	15283180		30.198	3.8835	10	38.835		31.689	0.81262	10	8.1262		32.548	0.42308	10	4.2308		24.044	410.44	10	4104.4		25.32	124.584	10	1245.84		25.333	134.859	10	1348.59		21.894	2976.53	10	29765.3
4	18.93	516754	10	5167540		15.76	276912	10	2769120		15.21	1619684	10	16196840		30.4	3.37439	10	33.7439		31.017	1.31792	10	13.1792		32.512	0.433553	10	4.33553		24.046	410.088	10	4100.88		25.475	111.582	10	1115.82		25.471	121.942	10	1219.42		22.236	2336.9	10	23369
4	18.78	563314	10	5633140	5434520	15.75	279220	10	2792200	2.69244e+06	15.21	1616793	10	16167930	15882650	29.959	4.58632	10	45.8632	39.4807	30.816	1.52318	10	15.2318	12.1791	32.141	0.558731	10	5.58731	4.71788	24.206	365.699	10	3656.99	3954.09	25.144	141.256	10	1412.56	1258.07	25.39	129.348	10	1293.48	1287.16	22.204	2389.5	10	23895
5	24.53	21296	10	212960		18.41	45758	10	457580		18.96	133585	10	1335850		31.473	1.59833	10	15.9833		30.701	1.65559	10	16.5559				10			27.01	49.6036	10	496.036		27.814	21.0136	10	210.136		28.199	16.5791	10	165.791		25.525	228.078	10	2280.78
5	24.49	21737	10	217370		18.38	46727	10	467270		18.45	187324	10	1873240		31.244	1.8746	10	18.746		34.164	0.136809	10	1.36809				10			27.157	44.6729	10	446.729		28.122	16.8602	10	168.602		27.807	22.0852	10	220.852		26.22	139.459	10	1394.59
5	24.75	18752	10	187520	205950	18.21	52332	10	523320	482723	18.65	163925	10	1639250	1.61611e+06	32.245	0.933059	10	9.33059	14.6866	32.317	0.51727	10	5.1727	7.69889	34.121	0.144654	10	1.44654	1.44654	27.347	39.0134	10	390.134	444.3	27.531	25.7096	10	257.096	211.945	27.891	20.7694	10	207.694	198.112	26.247	136.797	10	1367.97
6	23.07	48793	10	487930		18.99	30972	10	309720		18.2	221134	10	2211340		30.718	2.70421	10	27.0421		33.994	0.154657	10	1.54657				10			28.086	23.0338	10	230.338		27.976	18.718	10	187.18		27.782	22.4981	10	224.981		25.966	166.917	10	1669.17
6	23.36	41302	10	413020		18.8	35108	10	351080		18.23	216274	10	2162740				10			31.506	0.927115	10	9.27115		33.971	0.160254	10			27.69	30.5564	10			27.744	22.083	10	220.83		27.29	32.2274	10	322.274		26.284	133.31	10	1333.1
6	22.6	63856	10	638560	513170	18.81	34977	10	349770	336857	18.38	196165	10	1961650	2111910	39.255	0.0070725	10	0.070725	13.5564	33.365	0.243118	10	2.43118	4.4163	32.505	0.435765	10	4.35765	4.35765	27.705	30.2234	10	302.234	266.286	28.125	16.8281	10	168.281	192.097	27.465	28.3724	10	283.724	276.993	26.162	145.325	10	1453.25
7	26.08	8767	10	87670		16.17	209743	10	2097430		18.79	149683	10	1496830		32.069	1.05527	10	10.5527		26.915	25.2653	10	252.653		29.527	3.32477	10	33.2477		20.215	6285.32	10	62853.2		22.342	1043.68	10	10436.8		21.449	2309.86	10	23098.6		24.919	350.098	10	3500.98
7	25.54	11918	10	119180		17.01	118571	10	1185710		18.57	172931	10	1729310		32.977	0.560637	10	5.60637		26.89	25.7284	10	257.284		30.005	2.399	10	23.99		20.177	6459.44	10	64594.4		21.935	1395.16	10	13951.6		21.349	2483.8	10	24838		25.12	303.621	10	3036.21
7	25.69	10949	10	109490	105447	16.56	160956	10	1609560	1630900	18.89	140030	10	1400300	1.54215e+06	30.934	2.32631	10	23.2631	13.1407	27.426	17.4847	10	174.847	228.261	29.44	3.52652	10	35.2652	30.8343	20.816	4095.73	10	40957.3	56135	21.161	2424.22	10	24242.2	16210.2	21.982	1563.87	10	15638.7	21191.7	24.741	397.191	10	3971.91
8	23.25	44175	10	441750		18.35	47569	10	475690		17.71	306855	10	3068550		32.9	0.591286	10	5.91286		30.191	2.38919	10	23.8919		29.807	2.74641	10	27.4641		29.952	6.09519	10	60.9519		29.416	6.69834	10	66.9834		30.53	3.01458	10	30.1458		26.125	149.179	10	1491.79
8	23.64	35217	10	352170		18.61	39960	10	399600		17.57	336916	10	3369160		33.509	0.38686	10	3.8686		30.693	1.66413	10	16.6413		29.829	2.70493	10	27.0493		29.805	6.76814	10	67.6814		29.481	6.39405	10	63.9405		30.183	3.88665	10	38.8665		26.528	112.145	10	1121.45
8	23.26	43854	10	438540	410820	18.46	44384	10	443840	439710	17.41	373200	10	3732000	3.3899e+06	32.069	1.05477	10	10.5477	6.77638	30.942	1.39126	10	13.9126	18.1486	29.737	2.8805	10	28.805	27.7728	30.345	4.6057	10	46.057	58.2301	29.393	6.8067	10	68.067	66.3303	30.686	2.68976	10	26.8976	31.97	26.56	109.667	10	1096.67
9	21.99	90304	10	903040		18.36	47490	10	474900		17.07	469455	10	4694550		28.637	11.5218	10	115.218		26.227	41.4535	10	414.535		26.924	19.6334	10	196.334		26.616	65.6618	10	656.618		25.998	76.7768	10	767.768		26.936	41.7559	10	417.559		24.326	532.618	10	5326.18
9	21.51	118874	10	1188740		18.12	55983	10	559830		17.06	472558	10	4725580		28.898	9.60097	10	96.0097		26.155	43.6565	10	436.565		27.211	16.1394	10	161.394		26.275	83.7426	10	837.426		26.251	64.1352	10	641.352		26.611	52.975	10	529.75		24.158	599.714	10	5997.14
9	22.18	80924	10	809240	967007	18.31	48950	10	489500	508077	17.01	488602	10	4886020	4.76872e+06	29.273	7.39422	10	73.9422	95.0567	25.965	50.0762	10	500.762	450.621	27.861	10.3559	10	103.559	153.762	26.285	83.1638	10	831.638	775.228	25.768	90.5119	10	905.119	771.413	26.465	58.9176	10	589.176	512.161	24.074	636.763	10	6367.63
10	20.83	175133	10	1751330		17.47	86913	10	869130		16.22	825979	10	8259790		27.319	28.8481	10	288.481		30.793	1.54901	10	15.4901		31.865	0.674558	10	6.74558		25.702	125.941	10	1259.41		26.335	60.4027	10	604.027		25.488	120.401	10	1204.01		23.756	797.129	10	7971.29
10	20.97	161837	10	1618370		17.63	77766	10	777660		16.22	825334	10	8253340		27.412	27.0355	10	270.355		31.365	1.02651	10	10.2651		30.589	1.61094	10	16.1094		25.34	163.001	10	1630.01		26.367	59.01	10	590.1		25.498	119.501	10	1195.01		23.741	805.908	10	8059.08
10	20.55	205393	10	2053930	1.80788e+06	17.55	82161	10	821610	822800	16.37	746258	10	7462580	7.9919e+06	27.111	33.3329	10	333.329	297.389	30.109	2.53504	10	25.3504	17.0352	31.65	0.781018	10	7.81018	10.2217	25.07	197.622	10	1976.22	1621.88	26.211	65.9778	10	659.778	617.968	25.083	161.904	10	1619.04	1339.35	23.186	1192.92	10	11929.2
Tissue Legend
Number	Type
1	Mesocotyl
2	Embryonic Root
3	Seedling Root
4	Crown
5	Seedling Leaf
6	Bracts
7	Anthers
8	Pistil
9	Caryopsis - 3/5 DAP
10	Embryo - 22 DAP
[truncated: 11 more columns]
