# Supplementary material for: Characterisation of the nicotianamine aminotransferase and deoxymugineic acid synthase genes essential to Strategy II iron uptake in bread wheat (Triticum aestivum L.)
Source: PLoS One. 2017 May 5;12(5):e0177061. doi: 10.1371/journal.pone.0177061 (PMC5419654; doi:10.1371/journal.pone.0177061)
Supplement: S5 Table — (XLSX) [file pone.0177061.s008.xlsx]

## Sheet: +- Fe expression data
		Gene	Actin					Cyclophilin					GAPDH					TaNAAT1-A					TaNAAT1-B					TaNAAT1-D					TaNAAT2-A					TaNAAT2-B					TaNAAT2-D					TaDMAS1-A
Day	Fe Condition	Tissue	CT	Number copies	Dilution Factor	Total Number copies	Mean	CT	Number copies	Dilution Factor	Total Number copies	Mean	CT	Number copies	Dilution Factor	Total Number copies	Mean	CT	Number Copies	Dilution Factor	Total Number Copies	Mean	CT	Number Copies	Dilution Factor	Total Number Copies	Mean	CT	Number Copies	Dilution Factor	Total Number Copies	Mean	CT	Number Copies	Dilution Factor	Total Number Copies	Mean	CT	Number Copies	Dilution Factor	Total Number Copies	Mean	CT	Number Copies	Dilution Factor	Total Number Copies	Mean	CT	Number Copies
0	+	S	24.379	1048.1	10	10481		23.014	1723.52	10	17235.2		20.179	10151.2	10	101512		33.985	0.277826	10	2.77826		34.449	0.111438	10	1.11438				10	0		29.612	7.76519	10	77.6519		29.785	5.14607	10	51.4607		30.423	3.26049	10	32.6049		26.98	81.4533
0	+	S	24.554	929.055	10	9290.55		23.191	1521.54	10	15215.4		20.195	10038	10	100380				10			35.549	0.0504844	10	0.504844				10	0		29.256	10.0085	10	100.085		30.136	4.00685	10	40.0685		30.949	2.2187	10	22.187		26.969	82.0983
0	+	S	24.633	880.091	10	8800.91	9524.16	23.069	1657.46	10	16574.6	16341.8	20.327	9136.18	10	91361.8	97751.3	33.636	0.354143	10	3.54143	3.15985	36.441	0.0265511	10	0.265511	0.628245			10	0	0	29.82	6.69383	10	66.9383	81.5585	30.647	2.78144	10	27.8144	39.7812	29.934	4.6606	10	46.606	33.7993	26.899	86.2529
0	+	S	25.289	561.513	10	5615.13				10			20.862	6244.77	10	62447.7				10			38.077	0.0081757	10	0.081757				10	0		31.302	2.32921	10	23.2921		31.006	2.15278	10	21.5278		31.52	1.46127	10	14.6127		28.167	35.1806
0	+	S	25.36	534.832	10	5348.32		24.92	452.614	10	4526.14		20.948	5876.54	10	58765.4		34.236	0.233173	10	2.33173				10					10	0		31.426	2.13233	10	21.3233		30.32	3.51363	10	35.1363		33.058	0.4747	10	4.747		28.268	32.7587
0	+	S	25.539	472.765	10	4727.65	5230.37	24.865	470.479	10	4704.79	4615.47	21.079	5350.57	10	53505.7	58239.6	32.193	0.967552	10	9.67552	6.00363	38.848	0.00469601	10	0.0469601	0.0643586			10	0	0	32.059	1.35825	10	13.5825	19.3993	31.06	2.07233	10	20.7233	25.7958	31.48	1.50457	10	15.0457	11.4685	28.529	27.2207
0	+	S	24.642	874.771	10	8747.71		23.779	1007.72	10	10077.2		20.286	9406.07	10	94060.7		33.367	0.427335	10	4.27335		38.67	0.00533801	10	0.0533801				10	0		29.789	6.84457	10	68.4457		30.315	3.5247	10	35.247		31.115	1.96506	10	19.6506		27.782	46.2047
0	+	S	24.529	945.3	10	9453		23.884	935.794	10	9357.94		20.411	8607.57	10	86075.7		32.066	1.05692	10	10.5692		33.948	0.159844	10	1.59844				10	0		30.476	4.19693	10	41.9693		30.851	2.40547	10	24.0547		30.801	2.47298	10	24.7298		27.782	46.183
0	+	S	24.73	823.452	10	8234.52	8811.74	23.974	878.79	10	8787.9	9407.69	20.476	8218.71	10	82187.1	87441.2	33.406	0.415855	10	4.15855	6.3337	39.55	0.00283202	10	0.0283202	0.560047			10	0	0	29.863	6.49205	10	64.9205	58.4452	30.985	2.18603	10	21.8603	27.054	33.1	0.460157	10	4.60157	16.3273	27.699	48.9792
0	+	R	25.947	357.605	10	3576.05		24.862	471.29	10	4712.9		21.652	3561.65	10	35616.5		28.675	11.2187	10	112.187		25.941	50.9266	10	509.266		26.869	20.3834	10	203.834		29.039	11.6803	10	116.803		30.26	3.66606	10	36.6606		30.214	3.79781	10	37.9781		26.13	148.632
0	+	R	26.138	313.668	10	3136.68		24.948	443.933	10	4439.33		21.724	3383.12	10	33831.2		28.534	12.3784	10	123.784		25.891	52.8206	10	528.206		27.273	15.4721	10	154.721		29.369	9.23199	10	92.3199		30.219	3.77561	10	37.7561		29.92	4.70872	10	47.0872		26.37	125.393
0	+	R	26.176	305.57	10	3055.7	3256.14	24.974	435.803	10	4358.03	4503.42	21.735	3356.01	10	33560.1	34336	28.46	13.0254	10	130.254	122.075	25.779	57.2546	10	572.546	536.673	27.496	13.2825	10	132.825	163.793	29.653	7.54229	10	75.4229	94.8487	28.993	9.05775	10	90.5775	54.9981	30.992	2.15041	10	21.5041	35.5232	26.45	118.55
0	+	R	25.783	399.934	5	1999.67		26.545	144.83	5	724.149		20.848	6306.78	5	31533.9		26.096	67.6105	10	676.105		22.753	505.675	10	5056.75		24.433	107.367	10	1073.67		28.181	21.5252	10	215.252		28.432	13.5152	10	135.152		28.121	17.5585	10	175.585		25.533	226.788
0	+	R	25.83	387.431	5	1937.15		26.539	145.412	5	727.061		20.913	6022.26	5	30111.3		25.942	75.2746	10	752.746		22.864	466.644	10	4666.44		24.597	96.0185	10	960.185		28.201	21.2261	10	212.261		28.432	13.5216	10	135.216		28.783	10.8169	10	108.169		25.585	218.492
0	+	R	25.868	377.444	5	1887.22	1941.35	26.898	113.041	5	565.207	672.139	21.064	5408.55	5	27042.8	29562.7	26.202	62.7913	10	627.913	685.588	22.893	457.223	10	4572.23	4765.14	24.469	104.778	10	1047.78	1027.21	28.224	20.876	10	208.76	212.091	28.702	11.1479	10	111.479	127.282	28.452	13.7776	10	137.776	140.51	25.614	214.078
0	+	R	26.505	243.838	10	2438.38		26.164	189.158	10	1891.58		22.335	2190.71	10	21907.1		29.313	7.19326	10	71.9326		26.732	28.8328	10	288.328		27.972	9.60173	10	96.0173		31.141	2.61253	10	26.1253		30.835	2.43266	10	24.3266		32.513	0.706949	10	7.06949		27.608	52.2576
0	+	R	26.497	245.155	10	2451.55		26.211	183.053	10	1830.53		22.497	1952.42	10	19524.2		29.708	5.46286	10	54.6286		26.672	30.0881	10	300.881		27.947	9.76766	10	97.6766		30.728	3.50492	10	35.0492		30.562	2.95702	10	29.5702		32.918	0.525955	10	5.25955		27.644	50.9368
0	+	R	26.475	248.916	10	2489.16	2459.7	26.175	187.687	10	1876.87	1866.33	22.42	2062.27	10	20622.7	20684.7	30.414	3.342	10	33.42	53.327	26.984	24.0472	10	240.472	276.56	28.263	7.87322	10	78.7322	90.8087	31.188	2.52603	10	25.2603	28.8116	30.425	3.25971	10	32.5971	28.8313	32.668	0.631282	10	6.31282	6.21395	27.63	51.4432
0	-	S	24.16	1217.57	10	12175.7		24.263	717.653	10	7176.53		19.795	13337.7	10	133377				10			35.373	0.0572978	10	0.572978				10	0		29.062	11.4887	10	114.887		30.323	3.5067	10	35.067		29.836	5.0085	10	50.085		27.501	56.3388
0	-	S			10			24.51	603.356	10	6033.56		19.88	12554.8	10	125548		33.262	0.459673	10	4.59673		34.337	0.120801	10	1.20801				10	0		29.216	10.2954	10	102.954		31.155	1.93587	10	19.3587		30.68	2.70235	10	27.0235		27.802	45.5429
0	-	S	24.389	1040.39	10	10403.9	11289.8	24.519	599.794	10	5997.94	6402.67	20.465	8281.04	10	82810.4	113912	34.3	0.223083	10	2.23083	3.41378			10		0.890495			10	0	0	29.327	9.5157	10	95.157	104.332	30.528	3.02957	10	30.2957	28.2404	30.742	2.5829	10	25.829	34.3125	28.037	38.5735
0	-	S	25.25	576.628	10	5766.28		25.107	397.133	10	3971.33		19.617	15137.8	10	151378		33.409	0.414922	10	4.14922		34.886	0.0813247	10	0.813247				10	0		28.681	15.0824	10	150.824		31.46	1.55688	10	15.5688		30.351	3.43661	10	34.3661		26.981	81.3794
0	-	S	24.854	756.646	10	7566.46		25.193	373.644	10	3736.44		19.717	14096.8	10	140968		34.815	0.15582	10	1.5582		36.227	0.0309748	10	0.309748				10	0		28.542	16.6439	10	166.439		30.691	2.69576	10	26.9576		30.596	2.87324	10	28.7324		26.984	81.2088
0	-	S	24.853	757.294	10	7572.94	6968.56	25.078	405.08	10	4050.8	3919.52	19.717	14102.6	10	141026	144457	33.521	0.383836	10	3.83836	3.18193	34.89	0.0811097	10	0.811097	0.644698			10	0	0	28.976	12.2168	10	122.168	146.477	30.284	3.60395	10	36.0395	26.1886	31.659	1.3204	10	13.204	25.4342	27.128	73.3662
0	-	S	25.37	531.178	10	5311.78		25.236	362.613	10	3626.13		20.402	8663.92	10	86639.2		33.937	0.287293	10	2.87293		36.007	0.0362983	10	0.362983				10	0		30.009	5.85212	10	58.5212		30.899	2.32487	10	23.2487		31.335	1.67364	10	16.7364		27.885	42.9275
0	-	S	25.439	506.344	10	5063.44		25.254	358.115	10	3581.15		20.762	6704.21	10	67042.1		33.783	0.319753	10	3.19753		36.171	0.0322503	10	0.322503				10	0		30.309	4.72642	10	47.2642		31.733	1.28169	10	12.8169		31.623	1.35534	10	13.5534		27.777	46.3597
0	-	S	25.36	534.831	10	5348.31	5241.17	25.152	384.649	10	3846.49	3684.59	20.396	8700.11	10	87001.1	80227.5	33.245	0.465162	10	4.65162	3.57403	34.326	0.121708	10	1.21708	0.634189			10	0	0	30.315	4.7043	10	47.043	50.9428	32.287	0.863121	10	8.63121	14.8989	31.657	1.32233	10	13.2233	14.5044	28.27	32.6971
0	-	R	23.164	2411.52	10	24115.2		23.34	1371.31	10	13713.1		19.706	14205.6	10	142056		23.821	329.69	10	3296.9		21.904	931.349	10	9313.49		23.009	283.631	10	2836.31		26.192	88.8297	10	888.297		26.448	55.6854	10	556.854		26.197	71.6902	10	716.902		23.681	840.512
0	-	R	23.235	2296.97	10	22969.7		23.319	1391.42	10	13914.2		20.382	8786.97	10	87869.7		23.738	349.376	10	3493.76		21.948	902.393	10	9023.93		22.823	322.156	10	3221.56		26.366	78.4974	10	784.974		26.554	51.6331	10	516.331		26.311	65.9552	10	659.552		23.864	738.319
0	-	R	23.288	2214.34	10	22143.4	23076.1	23.392	1322.09	10	13220.9	13616.1	19.805	13245.1	10	132451	120792	23.99	293.031	10	2930.31	3240.32	21.931	913.452	10	9134.52	9157.31	23.422	213.989	10	2139.89	2732.58	26.402	76.5057	10	765.057	812.776	26.828	42.4701	10	424.701	499.295	26.321	65.4565	10	654.565	677.006	23.683	839.424
0	-	R	27.044	168.464	10	1684.64		27.723	63.4045	10			23.047	1320.16	10	13201.6		28.265	14.9218	10	149.218		26.108	45.1619	10	451.619		27.176	16.5308	10	165.308		30.277	4.83623	10	48.3623		29.976	4.49082	10	44.9082		31.141	1.92922	10	19.2922		27.289	65.4583
0	-	R	27.352	136.412	10	1364.12		26.383	162.237	10	1622.37		22.863	1505.16	10	15051.6		28.761	10.5682	10	105.682		26.174	43.0859	10	430.859		26.726	22.4615	10	224.615		29.947	6.11792	10	61.1792		30.455	3.19156	10	31.9156		30.159	3.95544	10	39.5544		27.17	71.2038
0	-	R	27.272	144.087	10	1440.87	1496.54	26.612	138.149	10	1381.49	1501.93	22.993	1372.52	10	13725.2	13992.8	28.721	10.864	10	108.64	121.18	26.323	38.6951	10	386.951	423.143			10	0	129.974	30.246	4.94419	10	49.4419	52.9945	30.608	2.85957	10	28.5957	35.1398	31.23	1.80671	10	18.0671	25.6379	27.294	65.249
0	-	R	24.024	1337.08	5	6685.4		24.812	488.271	5	2441.35		19.67	14581.8	5	72908.8		24.19	254.967	10	2549.67		21.58	1176.41	10	11764.1		22.763	335.597	10	3355.97		26.298	82.3614	10	823.614		27.019	37.0497	10	370.497		26.332	64.9462	10	649.462		23.728	813.398
0	-	R	24.09	1277.9	5	6389.5		24.809	489.18	5	2445.9		19.699	14276.2	5	71381		24.324	232.258	10	2322.58		21.635	1130.39	10	11303.9		22.607	373.137	10	3731.37		26.185	89.2618	10	892.618		26.405	57.4237	10	574.237		26.224	70.3078	10	703.078		23.581	902.237
0	-	R	24.069	1296.26	5	6481.31	6518.74	24.704	526.496	5	2632.48	2506.58	19.797	13314.5	5	66572.3	70287.4	24.307	235.081	10	2350.81	2407.69	21.682	1093.09	10	10930.9	11333	22.772	333.555	10	3335.55	3474.3	26.296	82.5037	10	825.037	847.09	26.576	50.8355	10	508.355	484.363	26.159	73.7072	10	737.072	696.538	23.768	790.501
1	+	S	22.804	3087.36	10	30873.6		22.899	1867.71	10	18677.1		20.074	10936.1	10	109361		33.666	0.346842	10	3.46842		36.668	0.022551	10	0.22551				10	0		29.691	7.33907	10	73.3907		29.691	5.50501	10	55.0501		30.09	4.15979	10	41.5979		27.865	43.5457
1	+	S	22.967	2759.84	10	27598.4		22.921	1839.53	10	18395.3		20.114	10632	10	106320		33.159	0.493871	10	4.93871		37.667	0.0109878	10	0.109878		37.692	0.0126589	10	0.126589		29.426	8.8688	10	88.688		29.545	6.10643	10	61.0643		30.08	4.18855	10	41.8855		27.734	47.7897
1	+	S	23.07	2571.5	10	25715	28062.3	22.971	1775.45	10	17754.5	18275.6	20.126	10542.6	10	105426	107035	33.374	0.42518	10	4.2518	4.21964	39.424	0.00310107	10	0.0310107	0.122133	35.561	0.0541702	10	0.541702	0.222764	29.45	8.7179	10	87.179	83.0859	30.063	4.22026	10	42.2026	52.7723	29.897	4.79098	10	47.9098	43.7977	27.969	40.4683
1	+	S	22.24	4545.28	10	45452.8		21.854	3887.34	10	38873.4		19.554	15828.6	10	158286		33.283	0.452968	10	4.52968		33.783	0.179948	10	1.79948				10	0		28.764	14.2084	10	142.084		28.941	9.40288	10	94.0288		29.199	7.97904	10	79.7904		26.825	90.8849
1	+	S	22.388	4105.76	10	41057.6		21.809	4013.12	10	40131.2		19.189	20522.4	10	205224		35.152	0.123204	10	1.23204		35.018	0.0739779	10	0.739779				10	0		28.064	23.406	10	234.06		28.218	15.7528	10	157.528		28.51	13.209	10	132.09		27.1	74.8381
1	+	S	22.278	4427.35	10	44273.5	43594.6	21.871	3841.01	10	38410.1	39138.2	19.587	15465.2	10	154652	172721	32.715	0.672936	10	6.72936	4.16369	32.918	0.335446	10	3.35446	1.96457			10	0	0	28.944	12.4979	10	124.979	167.041	28.712	11.0659	10	110.659	120.739	29.453	6.62984	10	66.2984	92.7261	27.352	62.6244
1	+	S	21.589	7101.03	10	71010.3		21.739	4214.24	10	42142.4		18.914	24964.5	10	249645		35.449	0.100171	10	1.00171				10					10	0		28.633	15.6033	10	156.033		28.589	12.0877	10	120.877		28.818	10.5465	10	105.465		26.885	87.1106
1	+	S	21.654	6792.64	10	67926.4		21.687	4371.05	10	43710.5		18.89	25393.7	10	253937		35.083	0.129293	10	1.29293		35.433	0.0548515	10	0.548515				10	0		28.54	16.6674	10	166.674		28.746	10.807	10	108.07		28.637	12.0335	10	120.335		27.003	80.1202
1	+	S	21.853	5927.09	10	59270.9	66069.2	21.697	4340.31	10	43403.1	43085.3	18.847	26168.1	10	261681	255087	32.636	0.710896	10	7.10896	3.13453	36.681	0.0223387	10	0.223387	0.385951	38.12	0.00945462	10	0.0945462	0.0315154	28.251	20.4838	10	204.838	175.848	28.968	9.22179	10	92.2179	107.055	29.005	9.19721	10	91.9721	105.924	26.931	84.3529
1	+	R	28.095	81.9059	10	819.059		27.263	87.5245	10	875.245		21.426	4183.08	10	41830.8		34.139	0.249551	10	2.49551		30.847	1.48964	10	14.8964		33.334	0.24761	10	2.4761		30.448	4.28026	10	42.8026		31.491	1.52274	10	15.2274		32.382	0.778093	10	7.78093		29.252	16.3218
1	+	R	27.722	105.818	10	1058.18		27.021	103.672	10	1036.72		21.411	4226.19	10	42261.9		31.391	1.69187	10	16.9187		32.521	0.446516	10	4.46516		35.923	0.0423057	10	0.423057		31.026	2.83553	10	28.3553		30.93	2.27391	10	22.7391		32.116	0.945422	10	9.45422		28.96	20.0711
1	+	R	27.819	99.0302	10	990.302	955.845	27.446	77.0024	10	770.024	893.997	21.452	4104.3	10	41043	41711.9	31.845	1.23326	10	12.3326	10.5823	31.668	0.824829	10	8.24829	9.20327	32.114	0.569036	10	5.69036	2.86317	30.407	4.4072	10	44.072	38.41	31.142	1.95344	10	19.5344	19.1669	31.252	1.77772	10	17.7772	11.6708	29.123	17.8915
1	+	R	25.07	652.302	10	6523.02		25.039	416.265	10	4162.65		20.117	10606.1	10	106061		33.315	0.44298	10	4.4298		34.162	0.137048	10	1.37048				10	0		28.892	12.9736	10	129.736		29.242	7.5851	10	75.851				10			27.573	53.5582
1	+	R	25.033	669.347	10	6693.47		24.78	499.222	10	4992.22		20.21	9930.57	10	99305.7				10			31.746	0.78009	10	7.8009				10	0		28.934	12.5924	10	125.924		29.524	6.19926	10	61.9926		30.766	2.53646	10	25.3646		27.805	45.459
1	+	R	24.588	907.753	10	9077.53	7431.34	24.298	700.251	10	7002.51	5385.8	20.155	10322.5	10	103225	102864	34.431	0.203631	10	2.03631	3.23306	35.263	0.0620009	10	0.620009	3.2638	35.763	0.0472099	10	0.472099	0.157366	28.697	14.9026	10	149.026	134.895	28.741	10.8466	10	108.466	82.1032	29.91	4.74346	10	47.4346	36.3996	27.161	71.6782
1	+	R	26.873	189.443	10	1894.43		26.534	145.937	10	1459.37		20.673	7141.64	10	71416.4		31.062	2.12809	10	21.2809		29.699	3.40457	10	34.0457		32.275	0.509681	10	5.09681		29.583	7.92776	10	79.2776		29.983	4.4675	10	44.675		30.638	2.78587	10	27.8587		28.497	27.847
1	+	R	26.818	196.766	10	1967.66		26.6	139.348	10	1393.48		20.757	6727.74	10	67277.4		33.004	0.550197	10	5.50197		29.775	3.22418	10	32.2418		32.741	0.370937	10	3.70937		29.166	10.6752	10	106.752		30.774	2.54063	10	25.4063		31.525	1.4566	10	14.566		28.3	32.0073
1	+	R	26.859	191.186	10	1911.86	1924.65	26.473	152.333	10	1523.33	1458.73	20.796	6545.9	10	65459	68050.9	31.957	1.14022	10	11.4022	12.7283	30.655	1.71044	10	17.1044	27.7973	32.408	0.465684	10	4.65684	4.48767	29.41	8.96819	10	89.6819	91.9037	30.16	3.93897	10	39.3897	36.4903	31.75	1.23542	10	12.3542	18.2596	28.204	34.2689
1	-	S	22.986	2723.4	10	27234		23.021	1714.23	10	17142.3		19.71	14164.1	10	141641		34.896	0.147292	10	1.47292		33.893	0.166291	10	1.66291				10	0		28.243	20.596	10	205.96		29.655	5.64597	10	56.4597		29.589	5.99989	10	59.9989		27.897	42.5787
1	-	S	23.019	2663.57	10	26635.7		23.036	1696.72	10	16967.2		20.316	9208.85	10	92088.5		33.068	0.526162	10	5.26162		36.174	0.0321865	10	0.321865				10	0		29.034	11.7211	10	117.211		29.333	7.10852	10	71.0852		30.093	4.15033	10	41.5033		28.595	25.9923
1	-	S	25.084	646.275	10	6462.75	20110.8	22.99	1752.82	10	17528.2	17212.6	20.435	8461.58	10	84615.8	106115			10		3.36727	33.421	0.233588	10	2.33588	1.44022	35.698	0.049336	10	0.49336	0.164453	29.295	9.73657	10	97.3657	140.179	29.413	6.7102	10	67.102	64.8823	29.313	7.34354	10	73.4354	58.3125	28.026	38.8643
1	-	S	23.457	1972.34	10	19723.4		23.134	1583.99	10	15839.9		20.093	10790.9	10	107909		33.496	0.390466	10	3.90466		30.668	1.69506	10	16.9506				10	0		29.313	9.60767	10	96.0767		28.814	10.2918	10	102.918		29.342	7.18533	10	71.8533		27.873	43.3073
1	-	S	23.028	2647.68	10	26476.8		23.121	1598.12	10	15981.2		20.107	10680.3	10	106803		34.009	0.273261	10	2.73261		31.932	0.682341	10	6.82341		34.551	0.107938	10	1.07938		29.271	9.90129	10	99.0129		29.627	5.76329	10	57.6329		29.655	5.71768	10	57.1768		27.917	41.9907
1	-	S	23.387	2068.73	10	20687.3	22295.8	23.263	1446.66	10	14466.6	15429.2	20.136	10465.7	10	104657	106456	32.679	0.689628	10	6.89628	4.51118	32.613	0.417757	10	4.17757	9.31719			10	0	0.359794	29.032	11.7417	10	117.417	104.169	29.341	7.06499	10	70.6499	77.067	29.125	8.42686	10	84.2686	71.0996	28.095	37.0266
1	-	S	25.359	535.127	10	5351.27		24.591	570.136	10	5701.36		21.469	4056.23	10	40562.3		31.687	1.37691	10	13.7691		31.152	1.1959	10	11.959		31.577	0.821018	10	8.21018		30.92	3.05752	10	30.5752		31.849	1.17941	10	11.7941		31.686	1.29486	10	12.9486		28.932	20.48
1	-	S	25.105	636.899	10	6368.99		24.632	554.009	10	5540.09		21.456	4092.47	10	40924.7		31.14	2.01432	10	20.1432		33.378	0.240835	10	2.40835		33.958	0.161686	10	1.61686		30.434	4.32203	10	43.2203		31.477	1.53848	10	15.3848		30.946	2.2238	10	22.238		28.998	19.5383
1	-	S	25.059	657.519	10	6575.19	6098.48	24.548	587.404	10	5874.04	5705.16	21.476	4034.58	10	40345.8	40610.9	31.012	2.20353	10	22.0353	18.6492	30.767	1.5782	10	15.782	10.0498	32.36	0.481154	10	4.81154	4.87953	30.841	3.23415	10	32.3415	35.379	32.428	0.780515	10	7.80515	11.6614	31.749	1.23671	10	12.3671	15.8512	28.725	23.7036
1	-	R	26.186	303.476	10	3034.76		25.831	238.859	10	2388.59		20.777	6632.25	10	66322.5		31.812	1.26219	10	12.6219		30.136	2.48508	10	24.8508		33.328	0.248532	10	2.48532		29.725	7.1642	10	71.642		29.768	5.2088	10	52.088		33.373	0.377052	10	3.77052		28.449	28.8035
1	-	R	26.093	323.478	10	3234.78		25.781	247.48	10	2474.8		20.772	6659.04	10	66590.4		32.727	0.666957	10	6.66957		30.268	2.26128	10	22.6128		33.531	0.216424	10	2.16424		29.656	7.52703	10	75.2703		29.636	5.7227	10	57.227		30.823	2.43363	10	24.3363		28.894	21.0282
1	-	R	25.412	515.823	10	5158.23	3809.26	24.966	438.187	10	4381.87	3081.75	20.855	6276.69	10	62766.9	65226.6	31.422	1.65509	10	16.5509	11.9475	29.895	2.95739	10	29.5739	25.6792	31.991	0.618783	10	6.18783	3.61246	29.767	6.952	10	69.52	72.1441	28.506	12.8274	10	128.274	79.1965	30.574	2.91987	10	29.1987	19.1018	28.213	34.0405
1	-	R	24.105	1264.43	10	12644.3		23.299	1410.62	10	14106.2		18.859	25952.1	10	259521		33.681	0.343262	10	3.43262		29.127	5.14119	10	51.4119		31.558	0.831732	10	8.31732		27.674	30.9063	10	309.063		28.218	15.7518	10	157.518		28.714	11.3815	10	113.815		26.525	112.373
1	-	R	24.181	1200.33	10	12003.3		23.416	1299.78	10	12997.8		18.814	26788	10	267880		31.856	1.22378	10	12.2378		29.165	4.99942	10	49.9942		30.449	1.77147	10	17.7147		27.707	30.1774	10	301.774		27.969	18.8103	10	188.103		29.331	7.24618	10	72.4618		26.393	123.423
1	-	R	24.245	1148.6	10	11486	12044.5	23.379	1333.91	10	13339.1	13481	18.898	25249.6	10	252496	259966	30.49	3.16781	10	31.6781	15.7829	29.197	4.88885	10	48.8885	50.0982	30.639	1.55618	10	15.5618	13.8646	27.769	28.869	10	288.69	299.842	29.958	4.54925	10	45.4925	130.371	28.772	10.9054	10	109.054	98.4435	26.292	132.583
1	-	R	27.728	105.387	5	526.934		27.365	81.5015	5	407.508		21.737	3352.43	5	16762.2				10			32.326	0.513666	10	5.13666		32.011	0.610222	10	6.10222		31.681	1.77781	10	17.7781		30.811	2.47449	10	24.7449		31.755	1.23063	10	12.3063		29.994	9.65532
1	-	R	27.712	106.553	5	532.765		27.445	77.0543	5	385.271		21.783	3244.77	5	16223.8		30.205	3.86425	10	38.6425		30.576	1.81057	10	18.1057		32.638	0.39805	10	3.9805		30.465	4.22812	10	42.2812		30.978	2.19722	10	21.9722		32.584	0.671365	10	6.71365		29.669	12.1511
1	-	R	27.548	119.252	5	596.259	551.986	27.4	79.5139	5	397.569	396.783	21.805	3194.84	5	15974.2	16320.1	33.567	0.371577	10	3.71577	21.1792	30.508	1.90149	10	19.0149	14.0858	32.687	0.384839	10	3.84839	4.6437	30.647	3.71421	10	37.1421	32.4004	31.967	1.08436	10	10.8436	19.1869	31.507	1.4762	10	14.762	11.2607	29.261	16.2241
5	+	S	23.636	1743.82	10	17438.2		23.312	1397.89	10	13978.9		20.801	6522.98	10	65229.8		36.862	0.0374622	10	0.374622		31.792	0.754749	10	7.54749				10	0		29.715	7.21611	10	72.1611		29.947	4.58497	10	45.8497		30.567	2.93441	10	29.3441		28.149	35.6178
5	+	S	23.653	1724.02	10	17240.2		23.287	1422.48	10	14224.8		20.758	6726.82	10	67268.2				10			32.807	0.363465	10	3.63465				10	0		30.113	5.43412	10	54.3412		30.837	2.42869	10	24.2869		30.217	3.79087	10	37.9087		28.001	39.5666
5	+	S	23.509	1903.5	10	19035	17904.5	23.21	1501.5	10	15015	14406.2	20.61	7470.12	10	74701.2	69066.4	33.233	0.468857	10	4.68857	2.5316	32.789	0.368152	10	3.68152	4.95455			10	0	0	29.989	5.93528	10	59.3528	61.9517	30.473	3.14987	10	31.4987	33.8784	30.669	2.72348	10	27.2348	31.4959	27.627	51.5379
5	+	S	22.695	3325.28	10	33252.8		22.717	2122.09	10	21220.9		20.269	9523.4	10	95234		35.678	0.0854149	10	0.854149		32.574	0.429745	10	4.29745				10	0		29.986	5.95082	10	59.5082		29.395	6.79804	10	67.9804		30.567	2.93389	10	29.3389		27.349	62.7368
5	+	S	22.664	3398.45	10	33984.5		22.682	2175.4	10	21754		20.23	9789.25	10	97892.5		32.59	0.733704	10	7.33704		33.565	0.210566	10	2.10566				10	0		29.409	8.97438	10	89.7438		29.267	7.45138	10	74.5138		29.724	5.43614	10	54.3614		27.822	44.9027
5	+	S	22.632	3471.98	10	34719.8	33985.7	22.653	2219.71	10	22197.1	21724	20.095	10777.8	10	107778	100302	36.652	0.0433442	10	0.433442	2.87488	33.479	0.22395	10	2.2395	2.88087			10	0	0	29.6	7.83485	10	78.3485	75.8668	29.411	6.72075	10	67.2075	69.9006	29.565	6.10549	10	61.0549	48.2518	27.569	53.7069
5	+	S	22.739	3226.25	10	32262.5		22.992	1749.65	10	17496.5		20.614	7450.87	10	74508.7		36.561	0.0461871	10	0.461871		33.186	0.27656	10	2.7656		33.409	0.235165	10	2.35165		30.087	5.53429	10	55.3429		29.744	5.2981	10	52.981		29.373	7.02671	10	70.2671		27.607	52.2781
5	+	S	22.732	3241.59	10	32415.9		22.899	1868.39	10	18683.9		20.418	8564.76	10	85647.6		34.547	0.18783	10	1.8783		32.546	0.43841	10	4.3841		34.2	0.137075	10	1.37075		30.161	5.24993	10	52.4993		29.805	5.07502	10	50.7502		29.908	4.75114	10	47.5114		28.018	39.0993
5	+	S	22.516	3760.48	10	37604.8	34094.4	22.763	2054.42	10	20544.2	18908.2	20.3	9312.83	10	93128.3	84428.2	34.669	0.172566	10	1.72566	1.35528	32.276	0.532742	10	5.32742	4.15904	34.944	0.0825452	10	0.825452	1.51595	29.906	6.29958	10	62.9958	56.946	29.221	7.69899	10	76.9899	60.2404	29.522	6.30063	10	63.0063	60.2616	27.637	51.1911
5	+	R	27.486	124.4	10	1244		27.404	79.2691	10	792.691		23.438	999.875	10	9998.75		28.619	11.6646	10	116.646		26.084	45.9429	10	459.429		27.346	14.7135	10	147.135		30.298	4.76167	10	47.6167		30.297	3.57199	10	35.7199		31.351	1.6545	10	16.545		28.006	39.426
5	+	R	27.571	117.396	10	1173.96		27.365	81.4972	10	814.972		23.455	987.707	10	9877.07		29.295	7.28409	10	72.8409		26.162	43.4405	10	434.405		27.593	12.4332	10	124.332		30.331	4.6518	10	46.518		29.795	5.1116	10	51.116		31.338	1.6702	10	16.702		28.367	30.5437
5	+	R	27.394	132.528	10	1325.28	1247.75	27.128	96.1999	10	961.999	856.554	23.167	1212.35	10	12123.5	10666.4	30.08	4.21459	10	42.1459	77.2109	25.677	61.594	10	615.94	503.258	27.147	16.855	10	168.55	146.672	29.992	5.92371	10	59.2371	51.1239	30.615	2.84708	10	28.4708	38.4355	30.545	2.98195	10	29.8195	21.0222	27.649	50.7582
5	+	R	24.168	1211.16	10	12111.6		24.218	740.335	10	7403.35		21.137	5135.72	10	51357.2		28.241	15.1805	10	151.805		25.54	67.9842	10	679.842		26.418	27.7223	10	277.223		28.622	15.7276	10	157.276		28.973	9.18578	10	91.8578		28.971	9.42797	10	94.2797		27.143	72.5681
5	+	R	24.12	1251.58	10	12515.8		24.107	800.621	10	8006.21		21.17	5015.81	10	50158.1		27.871	19.6407	10	196.407		25.481	70.9631	10	709.631		26.632	23.9613	10	239.613		28.527	16.8216	10	168.216		29.351	7.01326	10	70.1326		28.863	10.2038	10	102.038		27.06	76.9801
5	+	R	23.916	1439.89	10	14398.9	13008.8	23.956	889.894	10	8898.94	8102.84	20.964	5806.19	10	58061.9	53192.4	28.611	11.7285	10	117.285	155.166	25.195	87.1457	10	871.457	753.643	26.336	29.3106	10	293.106	269.981	28.744	14.4173	10	144.173	156.555	28.927	9.49587	10	94.9587	85.6497	29.381	6.98589	10	69.8589	88.7255	26.592	107.229
5	+	R	22.58	3600.08	10	36000.8		22.79	2016.19	10	20161.9		20.385	8770.24	10	87702.4		27.371	27.82	10	278.2		24.672	127.017	10	1270.17		25.831	41.3766	10	413.766		28.241	20.6357	10	206.357		27.495	26.3827	10	263.827		27.847	21.4429	10	214.429		25.739	196.03
5	+	R	22.606	3534.2	10	35342		22.773	2040.26	10	20402.6		20.369	8870.45	10	88704.5		27.114	33.2617	10	332.617		24.601	133.698	10	1336.98		25.817	41.762	10	417.62		27.858	27.098	10	270.98		27.564	25.1132	10	251.132		27.566	26.3332	10	263.332		25.559	222.664
5	+	R	22.536	3708.37	10	37083.7	36142.2	22.851	1931.22	10	19312.2	19958.9	20.33	9118.84	10	91188.4	89198.4	27.374	27.7555	10	277.555	296.124	24.575	136.166	10	1361.66	1322.93	25.571	49.3994	10	493.994	441.794	28.002	24.454	10	244.54	240.626	27.687	23.0132	10	230.132	248.364	27.519	27.271	10	272.71	250.157	25.966	166.968
5	-	S	21.164	9508.09	10	95080.9		21.748	4186.5	10	41865		18.568	31923.4	10	319234		31.569	1.49442	10	14.9442		30.263	2.26917	10	22.6917		32.245	0.520363	10	5.20363		27.295	40.4838	10	404.838		28.811	10.3164	10	103.164		28.193	16.6593	10	166.593		26.455	118.137
5	-	S	21.158	9542.97	10	95429.7		21.72	4269.08	10	42690.8		18.557	32179	10	321790		27.626	23.2839	10	232.839		29.88	2.98942	10	29.8942		34.939	0.0828338	10	0.828338		27.368	38.4279	10	384.279		28.232	15.5898	10	155.898		27.923	20.2936	10	202.936		26.43	120.199
5	-	S	21.106	9887.7	10	98877	96462.5	21.657	4462.48	10	44624.8	43060.2	18.445	34837.7	10	348377	329800	30.216	3.83473	10	38.3473	95.377	30.489	1.92806	10	19.2806	23.9555	32.584	0.412781	10	4.12781	3.38659	27.44	36.516	10	365.16	384.759	28.392	13.9084	10	139.084	132.716	27.8	22.1977	10	221.977	197.169	26.691	99.9178
5	-	S	24.01	1349.27	10	13492.7		23.348	1363.36	10	13633.6		20.765	6691.8	10	66918		32.011	1.09863	10	10.9863		34.65	0.0964178	10	0.964178				10	0		29.732	7.12764	10	71.2764		29.647	5.68061	10	56.8061		31.543	1.43684	10	14.3684		27.98	40.16
5	-	S	23.975	1382.31	10	13823.1		23.301	1408.94	10	14089.4		20.89	6120.84	10	61208.4		31.8	1.27229	10	12.7229		31.709	0.80113	10	8.0113		36.845	0.0225535	10	0.225535		29.982	5.96599	10	59.6599		29.863	4.86656	10	48.6656		31.362	1.64104	10	16.4104		27.798	45.669
5	-	S	23.926	1430.16	10	14301.6	13872.5	23.797	994.964	10	9949.64	12557.6	20.853	6287.4	10	62874	63666.8	31.98	1.12285	10	11.2285	11.6459	31.82	0.739655	10	7.39655	5.45734	32.284	0.506736	10	5.06736	1.7643	29.964	6.04521	10	60.4521	63.7962	29.646	5.68506	10	56.8506	54.1074	30.45	3.19707	10	31.9707	20.9165	27.677	49.7436
5	-	S	22.785	3126.86	10	31268.6		22.997	1743.29	10	17432.9		19.301	18948.2	10	189482		29.591	5.9259	10	59.259		29.165	5.00175	10	50.0175		30.081	2.27742	10	22.7742		28.642	15.5039	10	155.039		28.938	9.42364	10	94.2364		29.273	7.56004	10	75.6004		27.601	52.4932
5	-	S	22.914	2861.76	10	28617.6		23.161	1554.38	10	15543.8		19.288	19122.1	10	191221		29.568	6.02405	10	60.2405		28.731	6.83693	10	68.3693		31.1	1.13629	10	11.3629		28.502	17.1233	10	171.233		29.36	6.96899	10	69.6899		30.068	4.22753	10	42.2753		27.646	50.8574
5	-	S	22.812	3069.71	10	30697.1	30194.4	23.021	1714.3	10	17143	16706.6	19.334	18507.6	10	185076	188593	30.343	3.50937	10	35.0937	51.5311	28.293	9.36782	10	93.6782	70.6883	31.478	0.878195	10	8.78195	14.3064	28.483	17.368	10	173.68	166.651	29.187	7.88423	10	78.8423	80.9229	28.87	10.1504	10	101.504	73.1265	27.422	59.5855
5	-	R	23.368	2096.99	10	20969.9		22.98	1765.11	10	17651.1		19.207	20266.6	10	202666		20.806	2691.26	10	26912.6		19.394	5677.2	10	56772		20.292	1811.42	10	18114.2		22.802	995.049	10	9950.49		23.479	463.717	10	4637.17		22.954	768.151	10	7681.51		21.169	4970.42
5	-	R	22.977	2741.92	10	27419.2				10			19.186	20565.5	10	205655		20.724	2849.83	10	28498.3		19.42	5571.06	10	55710.6		20.287	1817.37	10	18173.7		22.862	953.13	10	9531.3		23.489	460.47	10	4604.7		22.958	765.934	10	7659.34		21.024	5506.34
5	-	R	22.858	2974.22	10	29742.2	26043.7	22.91	1853.88	10	18538.8	18094.9	19.087	22073.5	10	220735	209685	20.783	2735.04	10	27350.4	27587.1	19.311	6026.14	10	60261.4	57581.3	20.413	1667.26	10	16672.6	17653.5	22.743	1037.88	10	10378.8	9953.52	23.379	497.79	10	4977.9	4739.92	22.874	814.287	10	8142.87	7827.91	20.983	5668.7
5	-	R	24.143	1231.84	10	12318.4		23.554	1179.44	10	11794.4		20.376	8823.51	10	88235.1		21.432	1740.31	10	17403.1		19.974	3739.53	10	37395.3		20.681	1388.87	10	13888.7		23.669	536.33	10	5363.3		23.991	321.614	10	3216.14		23.647	462.624	10	4626.24		21.794	3193.49
5	-	R	24.117	1254.15	10	12541.5		23.601	1141.68	10	11416.8		20.213	9911.41	10	99114.1		21.455	1713.64	10	17136.4		19.845	4102.55	10	41025.5		20.883	1209.79	10	12097.9		23.568	576.231	10	5762.31		24.093	299.105	10	2991.05		23.378	563.271	10	5632.71		21.856	3056.52
5	-	R	23.982	1375.44	10	13754.4	12871.4	23.496	1228.81	10	12288.1	11833.1	20.011	11441.1	10	114411	100587	21.473	1691.75	10	16917.5	17152.3	19.686	4600.25	10	46002.5	41474.4	20.935	1168.1	10	11681	12555.9	23.367	665.022	10	6650.22	5925.27	24.067	304.821	10	3048.21	3085.14	23.412	549.391	10	5493.91	5250.95	21.743	3310.97
5	-	R	23.212	2333.02	10	23330.2		22.925	1834.44	10	18344.4		18.741	28213	10	282130				10			18.804	8680.06	10	86800.6		20.085	2086.02	10	20860.2		22.585	1161.28	10	11612.8		23.126	596.417	10	5964.17		22.846	831.208	10	8312.08		20.347	8890.56
5	-	R	23.105	2510.74	10	25107.4		22.85	1933.08	10	19330.8		18.55	32317.9	10	323179		20.576	3159.28	10	31592.8		18.639	9775.14	10	97751.4		19.628	2847.99	10	28479.9		22.489	1243.49	10	12434.9		23.153	585.088	10	5850.88		22.598	996.762	10	9967.62		20.66	7127.7
5	-	R	23.193	2363.3	10	23633	24023.5	22.756	2064.9	10	20649	19441.4	18.582	31610.8	10	316108	307139	20.627	3049.64	10	30496.4	31044.6	18.793	8750.59	10	87505.9	90686	19.85	2448.72	10	24487.2	24609.1	22.538	1201	10	12010	12019.2	23.138	591.563	10	5915.63	5910.23	22.696	927.485	10	9274.85	9184.85	20.425	8415.63
7	+	S	24.917	724.297	10	7242.97		23.83	972.539	10	9725.39		20.543	7835.62	10	78356.2		33.243	0.465627	10	4.65627		36.108	0.0337424	10	0.337424				10	0		29.766	6.95707	10	69.5707		30.344	3.45259	10	34.5259		30.775	2.51969	10	25.1969		27.757	47.0122
7	+	S	24.845	761.18	10	7611.8		23.718	1051.52	10	10515.2		20.598	7537.5	10	75375		36.878	0.0370348	10	0.370348		39.666	0.00260465	10	0.0260465				10	0		30.679	3.63097	10	36.3097		30.273	3.63359	10	36.3359		31.197	1.85121	10	18.5121		28.267	32.7643
7	+	S	24.775	798.596	10	7985.96	7613.58	23.83	971.949	10	9719.49	9986.68	20.539	7860.08	10	78600.8	77444	33.041	0.536041	10	5.36041	3.46234	36.712	0.0218446	10	0.218446	0.193972			10	0	0	30.495	4.13958	10	41.3958	49.0921	30.829	2.44343	10	24.4343	31.7653	32.509	0.709434	10	7.09434	16.9344	28.162	35.2981
7	+	S	23.655	1721.92	10	17219.2		23.322	1388.1	10	13881		19.961	11849.5	10	118495		31.842	1.23603	10	12.3603		34.32	0.122266	10	1.22266		35.749	0.0476493	10	0.476493		28.961	12.3477	10	123.477		29.646	5.68439	10	56.8439		30.697	2.66798	10	26.6798		27.759	46.9322
7	+	S	23.636	1744.68	10	17446.8		23.253	1456.73	10	14567.3		19.964	11831.3	10	118313		34.755	0.162517	10	1.62517		39.831	0.00231332	10	0.0231332				10	0		28.916	12.7513	10	127.513		29.69	5.50871	10	55.0871		30.278	3.62611	10	36.2611		28.384	30.1788
7	+	S	23.757	1605.53	10	16055.3	16907.1	23.187	1526	10	15260	14569.4	20.161	10280.9	10	102809	113206	32.737	0.662559	10	6.62559	6.87035	35.756	0.0434998	10	0.434998	0.560264			10	0	0.158831	29.399	9.04134	10	90.4134	113.801	29.933	4.63007	10	46.3007	52.7439	30.431	3.24051	10	32.4051	31.782	27.496	56.5385
7	+	S	25.166	610.683	10	6106.83		23.354	1357.84	10	13578.4		21.32	4510.51	10	45105.1		33.395	0.418927	10	4.18927		32.312	0.519153	10	5.19153		33.523	0.217545	10	2.17545		30.232	4.99148	10	49.9148		30.401	3.31667	10	33.1667		31.131	1.94319	10	19.4319		27.774	46.4359
7	+	S	25.1	638.96	10	6389.6		23.46	1260.43	10	12604.3		21.391	4288.25	10	42882.5				10			37.122	0.0162654	10	0.162654		35.323	0.063712	10	0.63712		30.505	4.11052	10	41.1052		29.43	6.6329	10	66.329		30.68	2.70108	10	27.0108		27.961	40.6946
7	+	S	25.339	542.617	10	5426.17	5974.2	23.508	1218.28	10	12182.8	12788.5	21.445	4124.98	10	41249.8	43079.1	32.102	1.03069	10	10.3069	7.2481	33.118	0.290545	10	2.90545	2.75321			10	0	0.937524	30.415	4.38344	10	43.8344	44.9515	30.427	3.25477	10	32.5477	44.0144	30.405	3.30382	10	33.0382	26.4936	27.772	46.519
7	+	R	25.415	514.938	5	2574.69		26.036	206.975	5	1034.87		22.184	2438.43	5	12192.1		25.297	117.912	10	1179.12		22.809	485.766	10	4857.66		23.679	179.585	10	1795.85		27.136	45.3364	10	453.364		27.098	35.029	10	350.29		26.976	40.5564	10	405.564		24.879	360.246
7	+	R	25.215	590.79	5	2953.95		26.17	188.352	5	941.759		22.188	2431.99	5	12159.9		25.574	97.2428	10	972.428		22.927	446.113	10	4461.13		23.758	170.205	10	1702.05		27.245	41.9377	10	419.377		26.933	39.4115	10	394.115		27.045	38.5678	10	385.678		25.001	330.442
7	+	R	26.848	192.723	5	963.617	2164.09	26.135	193.118	5	965.588	980.74	22.19	2429.35	5	12146.7	12166.3	25.343	114.243	10	1142.43	1097.99	22.846	472.844	10	4728.44	4682.41	23.541	197.393	10	1973.93	1823.94	27.239	42.1162	10	421.162	431.301	27.162	33.4649	10	334.649	359.685	27.182	34.8778	10	348.778	380.007	24.981	335.144
7	+	R	26.906	185.18	10	1851.8		26.636	135.865	10	1358.65		23.376	1045.34	10	10453.4		27.633	23.1797	10	231.797		24.73	121.794	10	1217.94		25.789	42.5705	10	425.705		29.167	10.6654	10	106.654		29.312	7.21258	10	72.1258		29.49	6.44866	10	64.4866		26.231	138.374
7	+	R	27.072	165.231	10	1652.31		26.753	125.174	10	1251.74		23.425	1009.28	10	10092.8		27.585	23.9732	10	239.732		24.866	110.47	10	1104.7		25.749	43.7618	10	437.618		29.363	9.276	10	92.76		29.869	4.84604	10	48.4604		29.597	5.9635	10	59.635		25.988	164.322
7	+	R	27.238	147.467	10	1474.67	1659.59	26.59	140.296	10	1402.96	1337.79	23.299	1103.46	10	11034.6	10526.9	27.365	27.9299	10	279.299	250.276	24.799	115.923	10	1159.23	1160.62	25.729	44.3686	10	443.686	435.67	29.367	9.24748	10	92.4748	97.2964	29.881	4.80645	10	48.0645	56.2169	29.351	7.13957	10	71.3957	65.1724	26.414	121.577
7	+	R	27.411	131.01	10	1310.1		27.643	67.0441	10	670.441		23.077	1292.43	10	12924.3		26.549	49.2986	10	492.986		24.257	171.289	10	1712.89		24.966	74.6708	10	746.708		28.549	16.5668	10	165.668		29.268	7.44575	10	74.4575		29.451	6.63718	10	66.3718		25.962	167.407
7	+	R	27.225	148.758	10	1487.58		27.377	80.8025	10	808.025		23.001	1363.93	10	13639.3		26.624	46.8168	10	468.168		24.14	186.272	10	1862.72		25.242	61.8247	10	618.247		28.306	19.6942	10	196.942		28.848	10.0423	10	100.423		29.447	6.65443	10	66.5443		25.999	163.09
7	+	R	27.442	128.201	10	1282.01	1359.89	27.264	87.4301	10	874.301	784.256	23.51	949.902	10	9499.02	12020.9	26.402	54.6243	10	546.243	502.466	24.217	176.212	10	1762.12	1779.24	25.014	72.2529	10	722.529	695.828	28.575	16.2606	10	162.606	175.072	28.748	10.7856	10	107.856	94.2454	29.265	7.60668	10	76.0668	69.661	25.88	177.361
7	-	S	24.741	817.376	10	8173.76		23.305	1404.58	10	14045.8		19.696	14311.7	10	143117		30.618	2.89781	10	28.9781		28.623	7.38552	10	73.8552		31.367	0.94735	10	9.4735		28.626	15.6855	10	156.855		29.915	4.68928	10	46.8928		30.653	2.75606	10	27.5606		27.327	63.7389
7	-	S	24.686	848.686	10	8486.86		23.153	1563.47	10	15634.7		19.756	13716.3	10	137163		29.474	6.4291	10	64.291		28.604	7.4876	10	74.876		30.118	2.22104	10	22.2104		28.944	12.4969	10	124.969		29.877	4.81816	10	48.1816		29.98	4.50855	10	45.0855		27.325	63.8023
7	-	S	24.662	862.893	10	8628.93	8429.85	23.304	1405.71	10	14057.1	14579.2	19.918	12218.4	10	122184	134155	29.501	6.30932	10	63.0932	52.1208	28.468	8.26035	10	82.6035	77.1116	31.44	0.901209	10	9.01209	13.5653	28.821	13.6491	10	136.491	139.438	30.156	3.95022	10	39.5022	44.8589	30.231	3.75239	10	37.5239	36.7233	27.423	59.5286
7	-	S	24.21	1177.02	10	11770.2		23.14	1577.13	10	15771.3		19.698	14285.2	10	142852				10			29.331	4.43638	10	44.3638		30.953	1.25618	10	12.5618		28.537	16.7093	10	167.093		29.349	7.02408	10	70.2408		29.174	8.12793	10	81.2793		27.503	56.2591
7	-	S	24.042	1320.59	10	13205.9		22.917	1844.87	10	18448.7		19.652	14764.3	10	147643		30.201	3.87398	10	38.7398		29.268	4.64527	10	46.4527		31.184	1.07285	10	10.7285		28.709	14.7835	10	147.835		29.445	6.55935	10	65.5935		29.217	7.87604	10	78.7604		27.407	60.2115
7	-	S	24.19	1192.96	10	11929.6	12301.9	23.027	1707.1	10	17071	17097	19.575	15596.1	10	155961	148819	31.739	1.32788	10	13.2788	26.0093	28.927	5.93527	10	59.3527	50.0564	30.88	1.32066	10	13.2066	12.1656	28.731	14.5546	10	145.546	153.491	29.612	5.82531	10	58.2531	64.6958	29.293	7.45171	10	74.5171	78.1856	27.677	49.756
7	-	S	24.574	916.602	10	9166.02		22.586	2325.92	10	23259.2		19.861	12728	10	127280		27.33	28.6156	10	286.156		25.992	49.1073	10	491.073		27.324	14.9375	10	149.375		27.888	26.5245	10	265.245		28.97	9.20682	10	92.0682		29.333	7.23354	10	72.3354		26.419	121.144
7	-	S	24.144	1231.07	10	12310.7		22.595	2312.05	10	23120.5		19.741	13861.3	10	138613		27.453	26.266	10	262.66		25.992	49.1191	10	491.191		27.11	17.2894	10	172.894		28.16	21.8617	10	218.617		28.62	11.8218	10	118.218		29.505	6.38119	10	63.8119		26.81	91.854
7	-	S	24.216	1171.88	10	11718.8	11065.2	22.682	2174.91	10	21749.1	22709.6	19.655	14734.1	10	147341	137745	27.752	21.3328	10	213.328	254.048	26.004	48.6664	10	486.664	489.643	27.327	14.9073	10	149.073	157.114	28.153	21.9573	10	219.573	234.478	29.291	7.32421	10	73.2421	94.5093	29.003	9.20991	10	92.0991	76.0821	26.917	85.2037
7	-	R	25.504	484.483	10	4844.83		24.582	573.913	10	5739.13		20.81	6479.54	10	64795.4		22.93	613.034	10	6130.34		20.931	1877.44	10	18774.4		21.846	627.461	10	6274.61		24.85	231.253	10	2312.53		25.618	100.731	10	1007.31		25.106	159.198	10	1591.98		22.058	2649.66
7	-	R	25.271	568.305	10	5683.05		24.468	621.332	10	6213.32		20.818	6442.55	10	64425.5		22.935	611.085	10	6110.85		21.089	1675.31	10	16753.1		22.208	489.918	10	4899.18		24.991	209.127	10	2091.27		25.459	112.823	10	1128.23		25.282	139.979	10	1399.79		22.121	2534
7	-	R	25.665	433.872	10	4338.72	4955.53	24.625	556.635	10	5566.35	5839.6	20.886	6140.7	10	61407	63542.6	22.989	588.58	10	5885.8	6042.33	21.13	1626.53	10	16265.3	17264.3	22.11	524.078	10	5240.78	5471.52	24.936	217.408	10	2174.08	2192.62	25.614	101.001	10	1010.01	1048.52	25.4	128.411	10	1284.11	1425.29	22.397	2084.7
7	-	R	26.861	190.927	10	1909.27		25.825	239.965	10	2399.65		22.363	2147.69	10	21476.9		24.393	221.309	10	2213.09		22.452	628.077	10	6280.77		23.153	257.253	10	2572.53		26.247	85.4107	10	854.107		27.169	33.302	10	333.02		26.625	52.4076	10	524.076		23.724	815.334
7	-	R	26.801	198.945	10	1989.45		25.824	240.187	10	2401.87		22.195	2419.86	10	24198.6		24.649	185.163	10	1851.63		22.344	678.618	10	6786.18		23.593	190.454	10	1904.54		26.172	90.1212	10	901.212		27.274	30.9041	10	309.041		26.608	53.0853	10	530.853		23.951	694.368
7	-	R	26.729	209.024	10	2090.24	1996.32	25.855	234.925	10	2349.25	2383.59	22.323	2208.94	10	22089.4	22588.3	24.619	189.149	10	1891.49	1985.4	22.496	608.181	10	6081.81	6382.92	23.413	215.362	10	2153.62	2210.23	26.206	87.9681	10	879.681	878.333	27.218	32.1438	10	321.438	321.166	26.77	47.1591	10	471.591	508.84	23.931	704.587
7	-	R	27.574	117.097	10	1170.97		26.371	163.615	10	1636.15		21.938	2906.22	10	29062.2		24.857	160.213	10	1602.13		22.203	751.008	10	7510.08		23.498	203.232	10	2032.32		26.409	76.1137	10	761.137		27.6	24.4827	10	244.827		26.433	60.3077	10	603.077		24.569	448.621
7	-	R	27.203	151.052	10	1510.52		26.067	202.415	10	2024.15		22.597	1818.59	10	18185.9		24.959	149.197	10	1491.97		22.771	499.269	10	4992.69		23.684	179.018	10	1790.18		27.015	49.4276	10	494.276		27.933	19.3002	10	193.002		27.297	32.0801	10	320.801		24.625	431.209
7	-	R	27.248	146.423	10	1464.23	1381.9	25.779	247.774	10	2477.74	2046.02	22.136	2523.14	10	25231.4	24159.9	24.604	191.144	10	1911.44	1668.51	22.401	651.319	10	6513.19	6338.65	23.421	214.156	10	2141.56	1988.02	26.3	82.2665	10	822.665	692.693	26.846	41.9326	10	419.326	285.718	26.585	53.9954	10	539.954	487.944	23.793	776.817
[truncated: 13 more columns]
